# Supplementary material for: Engineered Nanobodies for early and accurate diagnosis of dengue virus infection
Source: PLoS Negl Trop Dis. 2025 Oct 31;19(10):e0013168. doi: 10.1371/journal.pntd.0013168 (PMC12591456; doi:10.1371/journal.pntd.0013168)
Supplement: S1 Table — (XLSX) [file pntd.0013168.s001.xlsx]

## Sheet: S1 TABLE
	Name	Purpose	Sequence
1	NS1 D1 HpaI Fw	Cloning NS1 1 in pCAGGS ss vector	AAAGTTAACGACTCGGGATGTGTAATTAAC
2	NS1 D2 HpaI Fw	Cloning NS1 2 in pCAGGS ss vector	AAAGTTAACGATAGTGGTTGCGTTGTGAG
3	NS1 D3 HpaI Fw	Cloning NS1 3 in pCAGGS ss vector	AAAGTTAACGACATGGGGTGTGTCATAAAC
4	NS1 D4 HpaI Fw	Cloning NS1 4 in pCAGGS ss vector	AAAGTTAACGACACGGGTTGCGCGGTGTC
5	NS1 D1 NheI Rv	Cloning NS1 1 in pCAGGS ss vector	TTTGCTAGCCTAGTGATGGTGATGGTGGTGTGCAGAGACCAATGACTTAAC
6	NS1 D2 NheI Rv	Cloning NS1 2 in pCAGGS ss vector	TTTGCTAGCCTAGTGATGGTGATGGTGGTGGGCTGTGACCAAGGAGTTGAC
7	NS1 D3 NheI Rv	Cloning NS1 3 in pCAGGS ss vector	TTTGCTAGCCTAGTGATGGTGATGGTGGTGTGCTGAGGCTGGAGACTTTAC
8	NS1 D4 NheI Rv	Cloning NS1 4 in pCAGGS ss vector	TTTGCTAGCCTAGTGATGGTGATGGTGGTGGGCCGATACCTGTGATTTGAC
9	Fw1 NS1 IL2 Flag EcoRI	Cloning NS1 with a flag tag by Gibson Assembly in pFUSE vector, fragment 1	GTCTTGCACTTGTCACGAATTCAATGGACTACAAGGACGACGATGACAAG
10	Rv1 NS1 IL2 Flag	Cloning NS1 with a flag tag by Gibson Assembly in pFUSE vector, fragment 1	CAGATCTTCTTCAGAAATAAGTTTTTG
11	Fw2 NS1 IL2 Flag	Cloning NS1 with a flag tag by Gibson Assembly in pFUSE vector, fragment 2	CAAAAACTTATTTCTGAAGAAGATCTGTCCGGAGGACTGCCGGAAACCG
12	Rv2 NS1 IL2 Flag BstEI	Cloning NS1 with a flag tag by Gibson Assembly in pFUSE vector, fragment 2	CTGAGACTCCTATGTGCTCCGGTTTGGTCAGGCACGGCCTTCGG
13	Fw Den1 NS1 flag	Cloning NS1 1 with a flag tag by Gibson Assembly in pCAGGS vector	CTTCCTTTTTAGCAGCGCTTACTCCGGAATGGACTACAAGGACGACGATGACAAGGCTAGCGACTCGGGATGTGTAATTAACTGG
14	Rv Den1 NS1 flag	Cloning NS1 1 with a flag tag by Gibson Assembly in pCAGGS vector	CGACCGGCCGCCACTGTGCTGGATATCGCAGAGACCAATGACTTAACTAGG
15	Fw Den2 NS1 flag NheI	Cloning NS1 2 with a flag tag by restriction enzymes in pCAGGS vector	CTACAAGGACGACGATGACAAGGCTAGCGATAGTGGTTGCGTTGTGAGCTG
16	Rv Den2 NS1 flag EcoRV	Cloning NS1 2 with a flag tag by restriction enzymes in pCAGGS vector	CGACCGGCCGCCACTGTGCTGGATATCGCTGTGACCAAGGAGTTGACCAAA
17	Fw Den3 NS1 flag NheI	Cloning NS1 3 with a flag tag by restriction enzymes in pCAGGS vector	CTACAAGGACGACGATGACAAGGCTAGCGACATGGGGTGTGTCATAAACTG
18	Rv Den3 NS1 flag EcoRV	Cloning NS1 3 with a flag tag by restriction enzymes in pCAGGS vector	CGACCGGCCGCCACTGTGCTGGATATCGCTGAGGCTGGAGACTTTACCATA
19	Fw Den4 NS1 flag NheI	Cloning NS1 4 with a flag tag by restriction enzymes in pCAGGS vector	CTACAAGGACGACGATGACAAGGCTAGCGACACGGGTTGCGCGGTGTCATG
20	Rv Den4 NS1 flag EcoRV	Cloning NS1 4 with a flag tag by restriction enzymes in pCAGGS vector	CGACCGGCCGCCACTGTGCTGGATATCGCCGATACCTGTGATTTGACCATG
21	Fw inf zikaNS1	Cloning NS1 from Zika virus	CAGCGCTTACTCCGGAGACGTGGGGTGCTCAGTG
22	Rv inf zikaNS1	Cloning NS1 from Zika virus	AGAGGGAAAAAGATCTCTAGTGATGGTGATGGTGGTGGCTAGCCGCTGTCACCATTGACCTCACT
23	Fw VHH 1raPCR	First PCR for libray contruction	GTCCTGGCTGCTCTTCTACAAGG
24	Rv VHH 1raPCR	First PCR for libray contruction	GGTACGTGCTGTTGAACTGTTCC
25	Fw VHH 2daPCR	Second PCR for libray contruction	GATGTGCAGCTGCAGGAGTCTGGA/GGGAGG
26	Rv VHH 2daPCR	Second PCR for libray contruction	GGACTAGTGCGGCCGCTGGAGACGGTGACCTGGGT
27	Colony Fw	Colony PCR to test colonies containing an insert of VHH genes	GGATAACAATTTCACACAGG
28	Colony Rv	Colony PCR to test colonies containing an insert of VHH genes	GTAAAACGACGGCCAGT
29	Rv VHH PIII	PCR for RFLP analysis	CCACAGACAGCCCTCATAG
30	FW PSW PstI	Addition of PSW peptide sequence	GCA GCC AGG GGC AAC TGC AGG AGT CTG GAGG
31	FW PSR PstI	Addition of PSR peptide sequence	GTA GCC AGG TGC AGC TGC AGG AGT CTG GAG G
32	RV PS NotI	Addition of PSW or PSR peptide sequence	TAC GGG TAT GCG GCC GCT GAG GAG ACG GTG ACC TG
33	Fw pelB	Cloning Nbs into a bivalent vector	ATGAAATACCTATTGCCTACGGCAG
34	Rv1 inf biv KpnI	Cloning Nbs into a bivalent vector	TGAGGAGACGGTGACTTGGGTACCCTGGCCCCA
35	Fw2 inf biv PstI	Cloning Nbs into a bivalent vector	GCCCAGGTGCAGCTGCAGGAGTCTGGAGGA
36	Rv2 inf biv BstEII	Cloning Nbs into a bivalent vector	TGAGGAGACGGTGACCTGGGTGCCCTGGCCCCA
37	Fw Nbs pDuBirA	Cloning Nbs with AviTag	GCCCAGCCGGCCATGGCCC
38	Rv Nbs pDuBirA	Cloning Nbs with AviTag	CTAACGGTGACCTGGGTACCCTGGCCCCA
39	Fw Nbs sort	Cloning Nbs with LPETG sequence for biotinilation	CGCGGCCCAGCCGGCCATGGCCCAGGTGCAGCTGCAGG
40	Rv Nbs sort	Cloning Nbs with LPETG sequence for biotinilation	AGTCCTCCTGAGGAGACGGTGACCTGGGTCCCCTGG
41	Fw Hinge IgG2a	Remove CH1 domain	GTCACCGTCTCCTCAGAGCCCAGAGGGCCCACAATC
42	Fw Hinge IgG2a	Remove CH1 domain	GCAATTGTTGTTGTTAACTTGTTTATTGCAGCT
43	Fw Nbs to IgG EcoRI	Cloning Nbs with Fc	TGTCACGAATTCGATGGCCCAGGTGCAGCTACAGGAG
44	Rv Nbs to IgG2a	Cloning Nbs with Fc	GGGCCCTCTGGGCTCTGAGGAGACGGTGACTTGGGTACC
45	Fw MutIgG1–Stop	Remove stop codon after CH3 domain	GTAAATCTAGACTCCCAGTGTCCCTAGCTGG
46	Rv MutIgG1–Stop	Remove stop codon after CH3 domain	GGAGTCTAGATTTACCAGGAGAGTGGGAGAGG
47	Fw Inf HRP IgG1	Addition of HRP after CH3 domain	TCCTGGTAAATCTAGTGCCGCGTCTAGCGGTAG
48	Rv Inf HRP IgG1	Addition of HRP after CH3 domain	GACACTGGGAGTCTAGTTACGCCTCCGGTTC
49	Fw Nbs IgG1 HRP	Cloning Nbs with Fc HRP	CTTGCACTTGTCACGAATTCGCAGGTGCAGCTGCAGGAGTCTGG
50	Rv Nbs IgG1 HRP	Cloning Nbs with Fc HRP	TGAGGAGACGGTGACTTGGGTACCCTGGCCCCAG
