# Supplementary material for: Engineered Nanobodies for early and accurate diagnosis of dengue virus infection
Source: PLoS Negl Trop Dis. 2025 Oct 31;19(10):e0013168. doi: 10.1371/journal.pntd.0013168 (PMC12591456; doi:10.1371/journal.pntd.0013168)
Supplement: S2 Table — (XLSX) [file pntd.0013168.s002.xlsx]

## Sheet: Hoja1
Days	Sample number	OD value BioRad Oran	Cutoff BioRad Oran	BioRad classification	Abs NB ELISA (sample 1/2)	Obs Nb/Cutoff (0.126)	NB ELISA classification	Abs DIAPRO NS1 (sample 1/2)	Abs DIAPRO/cuttoff (0.26)	DIAPRO classificacion	Observations
4	293/16	4	> 3,0	1	0.0873	0.6984	0	2.05	7.88462	1	Positive samples according to Oran (BioRad) and DIA.PRO kit. Negatives for cNb-ELISA. Limitation of the cNb-ELISA assay
4	428/16	4	> 3,0	1	0.0815	0.652	0	1.0498	4.03769	1
3	639/16	2.9	2.268	1	0.0804	0.6432	0	1.722	6.62308	1
4	840/16	4	> 3,0	1	0.0823	0.6584	0	2.585	9.94231	1
4	841/16	4	> 3,0	1	0.0954	0.7632	0	2.266	8.71538	1
4	1079/16	4	> 3,0	1	0.0908	0.7264	0	0.866	3.33077	1
3	455/16	1.4	1.07	1	0.0695	0.556	0	0.0824	0.316923	0	Samples tested positive according to Oran (BioRad) but negative based on the results from cNb-ELISA and DIA.PRO. Abnormally low cutoff values were observed, suggesting potential inaccuracies in the analysis. Consequently, these samples have been excluded from the study
3	727/16	1.4	1.07	1	0.0717	0.5736	0	0.0449	0.172692	0
4	951/16	2.6	1.99	1	0.0735	0.588	0	0.1213	0.466538	0
3	1035/16	1.2	0.95	1	0.1229	0.9832	0	0.0346	0.133077	0
4	1036/16	1.4	1.134	1	0.0765	0.612	0	0.0197	0.0757692	0
>5	881/16			0	0.2084	1.6672	1	1.2087	4.64885	1	Epidemiologically negative samples. They were not tested using commercial kits in Oran as they were collected more than five days after symptom onset. They tested positive for cNb-ELISA and the DIA.PRO kit.
>5	1044/16			0	0.6627	5.3016	1	1.9336	7.43692	1
>5	1097/16			0	0.705	5.64	1	2.3684	9.10923	1
>5	1107/16			0	0.2279	1.8232	1	1.6988	6.53385	1
>5	1179/16			0	0.1563	1.2504	1	0.7189	2.765	1
>5	1358/16			0	0.2854	2.2832	1	1.5169	5.83423	1
>5	1380/16			0	0.1511	1.2088	1	1.9081	7.33885	1
>5	1471/16			0	0.1298	1.0384	1	1.906	7.33077	1
>5	1518/16			0	0.2263	1.8104	1	1.9883	7.64731	1
>5	1552/16			0	0.346	2.768	1	1.7094	6.57462	1
>5	1554/16			0	0.6316	5.0528	1	1.564	6.01538	1
>5	1608/16			0	0.3234	2.5872	1	1.6858	6.48385	1
>5	1646/16			0	0.1409	1.1272	1	1.1653	4.48192	1
>5	1667/16			0	0.3941	3.1528	1	2.044	7.86154	1
