# Supplementary material for: Engineered Nanobodies for early and accurate diagnosis of dengue virus infection
Source: PLoS Negl Trop Dis. 2025 Oct 31;19(10):e0013168. doi: 10.1371/journal.pntd.0013168 (PMC12591456; doi:10.1371/journal.pntd.0013168)
Supplement: S3 Table — (XLSX) [file pntd.0013168.s003.xlsx]

## Sheet: Hoja1
Days	Sample number	OD value BioRad Oran	Cutoff BioRad Oran	Classification BioRad Oran	OD NB ELISA (dilution 1/2)	OD Nb/cutoff (0.125)	Classification NB ELISA	OD DIAPRO NS1 (dilution 1/2)	OD DIAPRO/cuttoff (0.26)	Classification DIAPRO
4	30/16	4	> 3,0	1	0.9323	7.4584	1
4	37/16	4	>3,0	1	1.0127	8.1016	1
5	67/16	4	>3,0	1	0.9921	7.9368	1
5	71/16	3.9	>3,0	1	0.6064	4.8512	1
5	120/16	4	>3,0	1	0.971	7.768	1
2	140/16	3.9	> 3,0	1	0.8613	6.8904	1
4	200/16	3.9	> 3,0	1	0.6533	5.2264	1
3	202/16	3.9	2.99	1	0.5921	4.7368	1
2	218/16	4	> 3,0	1	0.9734	7.7872	1
4	224/16	4	> 3,0	1	0.8453	6.7624	1
3	258/16	4	> 3,0	1	0.149	1.192	1
3	275/16	4	> 3,0	1	0.9822	7.8576	1
3	282/16	4	> 3,0	1	0.415	3.32	1
4	288/16	4	> 3,0	1	0.2921	2.3368	1
4	293/16	4	> 3,0	1	0.0873	0.6984	0	2.05	7.88462	1
4	295/16	4	> 3,0	1	0.4579	3.6632	1
4	317/16	4	> 3,0	1	0.4293	3.4344	1
5	328/16	3.9	> 3,0	1	0.5288	4.2304	1
5	333/16	4	> 3,0	1	0.5727	4.5816	1
5	345/16	3.9	> 3,0	1	0.4883	3.9064	1
3	394/16	3.9	> 3,0	1	0.9756	7.8048	1
5	421/16	4	> 3,0	1	0.6163	4.9304	1
2	425/16	4	> 3,0	1	0.6781	5.4248	1
4	426/16	3.9	> 3,0	1	0.9568	7.6544	1
4	428/16	4	> 3,0	1	0.0815	0.652	0	1.0498	4.03769	1
4	448/16	4	> 3,0	1	0.7502	6.0016	1
5	452/16	3.9	> 3,0	1	0.3696	2.9568	1
3	454/16	3.9	> 3,0	1	0.6999	5.5992	1
5	460/16	3.9	> 3,0	1	0.8449	6.7592	1
3	466/16	4	> 3,0	1	0.7823	6.2584	1
3	468/16	4	> 3,0	1	0.8369	6.6952	1
4	484/16	3.9	2.998	1	0.9096	7.2768	1
4	492/16	3.9	> 3,0	1	0.4186	3.3488	1
5	501/16	3.9	> 3,0	1	0.6388	5.1104	1
2	513/16	3.9	> 3,0	1	0.663	5.304	1
3	514/16	3.9	> 3,0	1	0.7896	6.3168	1
5	533/16	3.9	> 3,0	1	0.4755	3.804	1
5	549/16	3.9	> 3,0	1	0.5058	4.0464	1
4	567/16	3.9	> 3,0	1	0.7491	5.9928	1
4	590/16	3.9	> 3,0	1	0.1363	1.0904	1
2	619/16	4	> 3,0	1	0.6159	4.9272	1
2	621/16	4	> 3,0	1	0.6566	5.2528	1
4	630/16	4	> 3,0	1	0.126589	1.01271	1
4	634/16	4	> 3,0	1	0.4025	3.22	1
3	639/16	2.9	2.268	1	0.0804	0.6432	0	1.722	6.62308	1
3	683/16	3.9	> 3,0	1	0.3588	2.8704	1
3	694/16	3.6	2.746	1	0.8037	6.4296	1
4	697/16	3.7	2.883	1	0.9014	7.2112	1
2	704/16	3.7	2.857	1	0.9983	7.9864	1
4	706/16	3.6	2.814	1	0.8594	6.8752	1
2	725/16	3.3	2.584	1	0.69	5.52	1
4	732/16	3.6	2.806	1	1.189	9.512	1
2	745/16	3.8	2.969	1	0.3918	3.1344	1
3	748/16	3.7	2.876	1	0.7298	5.8384	1
2	756/16	3.8	2.767	1	0.9133	7.3064	1
4	763/16	3.8	2.965	1	0.7813	6.2504	1
4	765/16	3.8	2.956	1	0.5948	4.7584	1
4	768/16	4	> 3,0	1	0.1362	1.0896	1
2	824/16	3.9	> 3,0	1	0.2604	2.0832	1
4	840/16	4	> 3,0	1	0.0823	0.6584	0	2.585	9.94231	1
4	841/16	4	> 3,0	1	0.0954	0.7632	0	2.266	8.71538	1
4	854/16	4	> 3,0	1	0.1926	1.5408	1
2	856/16	4	> 3,0	1	0.1276	1.0208	1
3	857/16	3.9	> 3,0	1	0.8517	6.8136	1
4	864/16	3.9	> 3,0	1	0.4304	3.4432	1
2	880/16	4	> 3,0	1	0.2078	1.6624	1
3	884/16	4	> 3,0	1	0.8048	6.4384	1
3	921/16	4	> 3,0	1	0.2906	2.3248	1
3	929/16	3.9	> 3,0	1	1.3738	10.9904	1
3	933/16	3.9	> 3,0	1	0.7252	5.8016	1
4	935/16	3.9	> 3,0	1	1.0327	8.2616	1
4	938/16	3.9	> 3,0	1	0.7205	5.764	1
3	940/16	3.9	> 3,0	1	0.5754	4.6032	1
3	950/16	3.9	> 3,0	1	0.3709	2.9672	1
3	979/16	3.9	> 3,0	1	1.0394	8.3152	1
3	981/16	3.9	> 3,0	1	0.4042	3.2336	1
4	1079/16	4	> 3,0	1	0.0908	0.7264	0	0.866	3.33077	1
4	1099/16	3.9	2.991	1	0.8214	6.5712	1
3	1120/16	3.8	2.908	1	0.9525	7.62	1
3	1150/16	3.9	2.999	1	0.6182	4.9456	1
4	1155/16	3.9	> 3,0	1	0.9173	7.3384	1
1	1561/16	4	> 3,0	1	0.1809	1.4472	1
4	1784/16	3.9	> 3,0	1	1.1227	8.9816	1
3	1842/16	3.9	> 3,0	1	0.7456	5.9648	1
4	1891/16	3.4	2.577	1	0.9375	7.5	1
2	1896/16	19	2.09	1	0.7304	5.8432	1
3	2007/16	4	2.09	1	0.8901	7.1208	1
2	2090/16	31	2.821	1	0.5768	4.6144	1
4	2102/16	1.95	1.776	1	0.1543	1.2344	1
4	2152/16	4	> 3,0	1	0.8615	6.892	1
4	186/17	3.8	2.966	1	0.6814	5.4512	1
3	176/18	3.4	2.54	1	0.6826	5.4608	1
2	181/18	3.9	2.983	1	0.13175	1.054	1
5	301/18	3.8	2.925	1	0.1275	1.02	1
3	455/16	1.4	1.07	1	0.0695	0.556	0	0.0824	0.316923	0
3	727/16	1.4	1.07	1	0.0717	0.5736	0	0.0449	0.172692	0
4	951/16	2.6	1.99	1	0.0735	0.588	0	0.1213	0.466538	0
3	1035/16	1.2	0.95	1	0.1229	0.9832	0	0.0346	0.133077	0
4	1036/16	1.4	1.134	1	0.0765	0.612	0	0.0197	0.0757692	0
>5	213/16			0	0.0636	0.5088	0
>5	199/16			0	0.0657	0.5256	0
>5	266/16			0	0.093	0.744	0
>5	436/16			0	0.0832	0.6656	0
>5	542/16			0	0.0721	0.5768	0
>5	545/16			0	0.0761	0.6088	0
>5	731/16			0	0.0911	0.7288	0
>5	805/16			0	0.0678	0.5424	0
>5	879/16			0	0.0694	0.5552	0
>5	881/16			0	0.2084	1.6672	1	1.2087	4.64885	1
>5	988/16			0	0.0661	0.5288	0
>5	1021/16			0	0.0778	0.6224	0
>5	1044/16			0	0.6627	5.3016	1	1.9336	7.43692	1
>5	1068/16			0	0.0727	0.5816	0
>5	1086/16			0	0.0718	0.5744	0
>5	1088/16			0	0.0681	0.5448	0
>5	1091/16			0	0.0772	0.6176	0
>5	1097/16			0	0.705	5.64	1	2.3684	9.10923	1
>5	1107/16			0	0.2279	1.8232	1	1.6988	6.53385	1
>5	1177/16			0	0.0991	0.7928	0
>5	1179/16			0	0.1563	1.2504	1	0.7189	2.765	1
>5	1184/16			0	0.0813	0.6504	0
>5	1187/16			0	0.1019	0.8152	0
>5	1209/16			0	0.0649	0.5192	0
>5	1220/16			0	0.0591	0.4728	0
>5	1233/16			0	0.0746	0.5968	0
>5	1247/16			0	0.0671	0.5368	0
>5	1252/16			0	0.1071	0.8568	0
>5	1253/16			0	0.1062	0.8496	0
>5	1254/16			0	0.0898	0.7184	0
>5	1262/16			0	0.0648	0.5184	0
>5	1267/16			0	0.0645	0.516	0
>5	1276/16			0	0.0751	0.6008	0
>5	1308/16			0	0.0715	0.572	0
>5	1329/16			0	0.1086	0.8688	0
>5	1351/16			0	0.1074	0.8592	0
>5	1358/16			0	0.2854	2.2832	1	1.5169	5.83423	1
>5	1380/16			0	0.1511	1.2088	1	1.9081	7.33885	1
>5	1387/16			0	0.0732	0.5856	0
>5	1402/16			0	0.0645	0.516	0
>5	1424/16			0	0.0578	0.4624	0
>5	1442/16			0	0.0672	0.5376	0
>5	1447/16			0	0.1134	0.9072	0
>5	1458/16			0	0.0787	0.6296	0
>5	1464/16			0	0.1228	0.9824	0
>5	1468/16			0	0.0715	0.572	0
>5	1469/16			0	0.0638	0.5104	0
>5	1471/16			0	0.1298	1.0384	1	1.906	7.33077	1
>5	1483/16			0	0.0619	0.4952	0
>5	1518/16			0	0.2263	1.8104	1	1.9883	7.64731	1
>5	1520/16			0	0.0723	0.5784	0
>5	1526/16			0	0.0752	0.6016	0
>5	1527/16			0	0.086	0.688	0
>5	1546/16			0	0.0696	0.5568	0
>5	1552/16			0	0.346	2.768	1	1.7094	6.57462	1
>5	1554/16			0	0.6316	5.0528	1	1.564	6.01538	1
>5	1556/16			0	0.0842	0.6736	0
>5	1558/16			0	0.0639	0.5112	0
>5	1567/16			0	0.0682	0.5456	0
>5	1569/16			0	0.1155	0.924	0
>5	1608/16			0	0.3234	2.5872	1	1.6858	6.48385	1
>5	1624/16			0	0.0714	0.5712	0
>5	1633/16			0	0.0698	0.5584	0
>5	1636/16			0	0.0719	0.5752	0
>5	1637/16			0	0.0847	0.6776	0
>5	1638/16			0	0.0685	0.548	0
>5	1644/16			0	0.0698	0.5584	0
>5	1646/16			0	0.1409	1.1272	1	1.1653	4.48192	1
>5	1667/16			0	0.3941	3.1528	1	2.044	7.86154	1
>5	1681/16			0	0.1179	0.9432	0
>5	1707/16			0	0.0693	0.5544	0
>5	1708/16			0	0.0752	0.6016	0
>5	1709/16			0	0.0654	0.5232	0
>5	1714/16			0	0.0673	0.5384	0
